# Supplementary material for: Failure to demonstrate short-cutting in a replication and extension of Tolman et al.’s spatial learning experiment with humans
Source: PLoS One. 2018 Dec 26;13(12):e0208794. doi: 10.1371/journal.pone.0208794 (PMC6306160; doi:10.1371/journal.pone.0208794)
Supplement: S1 Data — (CSV) [file pone.0208794.s001.csv]

Group number	Participant age	GROUP: 1=Light-Light, 2=Ambient, 3=Light-Shifted	Gender M=1, F=2	Chosen path number in the test	Pointing error/accuracy (degrees): absolute difference between the actual direction to the goal location and the participant's estimate of that direction	Blind ratings of plan view drawn by participants
1	20	1	1	6	6.634349875	missing vlaue
2	20	1	2	14	37.21152507	1
3	20	1	1	5	11.23765577	4
4	20	1	1	1	10.22407384	4
5	21	1	1	5	22.89767553	4
6	20	1	2	3	34.30836681	3
7	20	1	2	6	37.4888798	4
8	21	1	1	10	39.30294602	2
9	20	1	1	6	0.48242265	2
10	20	1	2	8	29.8854625	4
11	20	1	2	11	32.50599633	2
12	20	1	2	7	25.03296403	2
13	19	1	2	6	5.52708633	4
14	20	1	1	8	33.45828826	4
15	22	1	2	12	57.65511967	4
16	20	1	1	9	38.60881142	4
17	21	1	1	1	10.44403526	4
18	20	1	2	10	32.62350026	2
19	21	1	1	8	33.451685	5
20	19	1	2	1	168.0439574	4
1	20	2	1	9	15.72150506	missing value
2	20	2	2	7	38.75813358	5
3	20	2	1	1	69.43659797	3
4	21	2	1	18	3.098723487	5
5	20	2	1	9	35.1647357	2
6	20	2	2	13	13.72903045	2
7	20	2	1	9	35.74056038	4
8	20	2	1	18	34.71094939	3
9	20	2	1	10	38.25399134	5
10	23	2	2	18	63.93300407	2
11	20	2	2	7	1.75213984	4
12	18	2	2	18	39.48105723	4
13	21	2	1	18	39.16501004	4
14	23	2	2	9	17.73472545	4
15	20	2	2	6	36.6623165	4
16	21	2	2	12	37.03412633	4
17	21	2	1	7	36.73306512	4
18	20	2	1	9	20.4354385	4
19	20	2	2	9	34.68615814	3
20	20	2	2	8	35.47391136	3
1	22	3	2	18	35.0991118	3
2	21	3	1	18	67.01213706	4
3	20	3	2	10	25.0873472	3
4	22	3	1	10	12.30604157	4
5	21	3	2	10	30.24000404	4
6	20	3	2	2	55.82927839	4
7	21	3	1	14	7.050620648	5
8	21	3	1	14	38.73947909	4
9	21	3	1	12	11.98637445	4
10	20	3	2	9	34.33812113	4
11	22	3	2	4	8.601923644	4
12	20	3	2	8	20.20009244	4
13	19	3	2	9	33.42162746	4
14	22	3	1	8	36.27994365	4
15	22	3	1	1	12.845382	5
16	19	3	1	8	37.94830548	4
17	20	3	1	9	13.67797998	4
18	18	3	2	9	19.32415301	4
19	19	3	1	14	8.598282653	4
20	20	3	2	9	17.97500307	4
